# Supplementary material for: Inflammatory and neurodegenerative serum protein biomarkers increase sensitivity to detect clinical and radiographic disease activity in multiple sclerosis
Source: Nat Commun. 2024 May 20;15:4297. doi: 10.1038/s41467-024-48602-9 (PMC11106245; doi:10.1038/s41467-024-48602-9)
Supplement: Supplementary file 3 — Source Data [file 41467_2024_48602_MOESM3_ESM.xlsx]

## Sheet: Fig. 1
			0 Lesions Percientiles					1 Lesion Percientiles					2 Lesions Percientiles					3+ Lesions Percientiles
	5th	25th	50th	75th	95th	5th	25th	50th	75th	95th	5th	25th	50th	75th	95th	5th	25th	50th	75th	95th
APLP1	5.9725	6.72387	7.23271	7.61563	8.11369	6.47263	6.97965	7.40793	7.71683	8.19875	6.33523	6.88277	7.41975	7.83932	8.35875	6.17377	6.84326	7.29194	7.71665	8.21018
CCL20	5.02475	5.66716	6.41172	7.24614	8.69252	5.11857	5.83774	6.41496	6.88365	8.05014	5.24529	5.81916	6.40454	6.92704	7.73491	5.19892	5.54452	6.14387	6.65928	7.50586
CD6	5.09927	5.72384	6.06987	6.40735	6.9178	5.20971	5.76536	6.10208	6.45033	6.93383	5.22362	5.7288	6.09093	6.3767	6.85376	5.37988	5.73931	6.01871	6.32644	6.77964
CDCP1	3.48967	3.96433	4.21477	4.50435	5.48012	3.45254	3.89895	4.18633	4.52271	4.9397	3.38221	3.76821	4.12757	4.39223	5.07223	3.37519	3.77635	4.05741	4.39347	4.87401
COL4A1	6.04207	6.6837	7.0301	7.38236	7.89833	6.32503	6.78599	7.10434	7.8013	8.26691	5.97319	6.59499	7.04163	7.42544	8.14609	5.98571	6.58258	6.99021	7.33876	7.95706
CNTN2	4.30529	4.66566	4.87782	5.27621	5.88833	4.12329	4.60456	4.90311	5.21073	5.8066	4.04047	4.65177	4.96548	5.31032	5.822	4.13707	4.58039	4.86121	5.12089	5.63336
CXCL13	8.48421	8.84709	9.14693	9.41132	10.0388	8.47782	8.85642	9.14063	9.59203	9.92428	8.39968	8.80691	9.10505	9.43891	10.1458	8.51345	8.93529	9.33755	9.69914	10.4303
CXCL9	6.84705	7.40939	7.94021	8.59511	9.67639	6.78873	7.4204	7.91607	8.36359	9.54632	6.68623	7.33482	7.68456	8.26859	9.2357	6.78849	7.16793	7.68288	8.28562	9.47405
FLRT2	4.18201	4.67457	5.07214	5.25527	5.57413	4.53418	4.81373	5.05718	5.30677	5.65135	4.45526	4.80692	5.11168	5.35269	5.58818	4.23912	4.65301	4.93948	5.13242	5.45154
GH	5.38048	6.96125	8.21685	10.4046	12.4947	5.17464	6.76716	8.56668	10.6175	12.356	4.9384	6.40451	8.04821	10.3408	11.6538	5.08696	6.69456	8.25667	10.2979	12.2451
IL-12B	6.18035	6.82654	7.30178	7.69015	8.18365	6.14258	6.85232	7.17043	7.84635	8.39013	6.09448	6.76424	7.31866	7.67209	8.33816	5.8848	6.77783	7.01233	7.36751	8.06852
MOG	3.95361	4.25558	4.50518	4.81543	5.23754	3.9468	4.39033	4.69813	5.08607	5.48192	3.91535	4.42662	4.68335	5.06669	5.58947	4.19865	4.59027	4.83796	5.21336	5.71446
NEFL	2.81495	3.50828	3.8064	4.18288	4.75164	3.30294	3.83077	4.21828	4.62467	5.6544	3.43922	4.07889	4.58155	4.94999	6.1166	3.7582	4.47712	4.8782	5.36171	6.64727
OPG	9.97327	10.2725	10.6052	10.9079	11.2084	9.9794	10.3882	10.6155	10.9285	11.2505	10.0395	10.3193	10.5333	10.7407	11.1161	10.0421	10.2724	10.4737	10.769	11.2247
OPN	5.72399	6.50801	7.26969	7.87927	8.39195	6.16369	6.75147	7.40496	7.91932	8.33658	5.98683	6.68201	7.48484	7.9718	8.50638	5.93553	6.6603	7.14221	7.77462	8.30508
PRTG	6.72255	6.96693	7.13436	7.35714	7.61265	6.78086	7.04543	7.23104	7.36648	7.67311	6.68975	6.96798	7.15681	7.38204	7.65529	6.66705	6.93145	7.12881	7.38626	7.6571
SERPINA9	1.78638	2.60762	3.02839	3.52193	4.61747	1.94715	2.51258	3.0318	3.59801	4.17513	1.83426	2.48598	2.91157	3.36265	4.15527	1.9387	2.51375	3.05384	3.56024	4.14057
TNFRSF10A	3.40866	3.63341	3.85452	4.07554	4.39842	3.36243	3.61468	3.82207	4.05902	4.34295	3.28366	3.56649	3.75194	3.99327	4.43658	3.41488	3.65702	3.87819	4.03105	4.29873
TNFSF13B	6.62448	7.14698	7.57835	7.88577	8.40237	6.81919	7.20177	7.52271	7.86627	8.32486	6.73105	7.26657	7.61	7.89299	8.19501	6.49647	7.00427	7.26791	7.71898	7.97928
VCAN	4.26205	4.51131	4.78887	5.00821	5.41756	4.43108	4.71832	4.9344	5.16035	5.43151	4.27231	4.60686	4.88964	5.09499	5.57816	4.22651	4.56791	4.85361	5.05807	5.38054
				aplp1	5.9725	6.72387	7.23271	7.61562	8.11369
				ccl20	5.02475	5.66716	6.41172	7.24614	8.69252
				cd6	5.09927	5.72384	6.06987	6.40735	6.9178
				cdcp1	3.48967	3.96433	4.21477	4.50435	5.48012
				col4a1	6.04207	6.6837	7.0301	7.38236	7.89833
				cntn2	4.30529	4.66566	4.87782	5.27621	5.88833
				cxcl13	8.48421	8.84709	9.14693	9.41132	10.0388
				cxcl9	6.84705	7.40939	7.94021	8.59511	9.67639
				flrt2	4.18201	4.67457	5.07214	5.25527	5.57413
				gh	5.38048	6.96125	8.21686	10.4046	12.4947
				il-12b	6.18035	6.82654	7.30178	7.69015	8.18365
				mog	3.95361	4.25558	4.50518	4.81543	5.23754
				nefl	2.81495	3.50828	3.8064	4.18288	4.75164
				opg	9.97327	10.2725	10.6052	10.9079	11.2084
				opn	5.72399	6.50801	7.26969	7.87927	8.39195
				prtg	6.72255	6.96693	7.13436	7.35714	7.61265
				serpina9	1.78638	2.60763	3.02839	3.52193	4.61747
				tnfrsf10a	3.40866	3.63341	3.85452	4.07554	4.39842
				tnfsf13b	6.62448	7.14698	7.57834	7.88577	8.40237
				vcan	4.26206	4.51131	4.78887	5.00821	5.41756

## Sheet: Fig. 2a
			Quiescence Percientiles					Exacerbation Percientiles
	5th	25th	50th	75th	95th	5th	25th	50th	75th	95th
APLP1	3.2775	3.69415	4.12247	4.49337	5.10698	3.04103	3.60248	4.07295	4.65016	5.24713
CCL20	3.18302	3.88334	4.26104	4.9295	6.15081	3.56811	4.09932	4.57324	5.14946	7.06301
CD6	1.9384	2.44868	2.69185	2.93641	3.22898	1.97296	2.32232	2.72874	2.97232	3.27847
CDCP1	1.16852	1.57655	1.95545	2.2286	2.83099	1.34777	1.83268	2.15128	2.64256	3.14432
COL4A1	3.15797	3.65855	4.00406	4.57797	5.03172	3.07607	3.50922	3.91218	4.34021	4.78845
CNTN2	2.02423	2.24863	2.4486	2.80329	3.39558	2.02088	2.25635	2.45322	2.77901	3.18506
CXCL13	7.47517	7.89703	8.12885	8.44006	9.15145	7.41811	7.85447	8.12935	8.55269	9.41815
CXCL9	5.72402	6.50411	6.89262	7.3698	8.29336	6.13675	6.46888	6.84967	7.54541	9.15425
FLRT2	0.945682	1.25362	1.35406	1.46832	1.7124	1.06715	1.21781	1.47089	1.66411	1.87498
GH	4.7907	6.57918	8.4922	10.1878	11.1653	4.14233	5.40881	6.68451	8.38267	10.9957
IL-12B	3.42393	3.98231	4.2082	4.64414	5.3144	3.30027	3.82068	4.24498	4.79374	5.44231
MOG	2.2315	2.47942	2.73583	3.09049	3.50516	2.13993	2.53774	2.78047	3.05558	3.52305
NEFL	2.89858	3.29889	3.49337	3.81978	4.43037	2.61157	3.53948	4.22168	4.56638	5.85478
OPG	9.09712	9.4275	9.65841	9.88166	10.298	9.18692	9.41412	9.70629	9.89167	10.1707
OPN	4.82677	5.28872	5.68898	6.16336	6.4848	4.70602	5.22785	5.72272	6.08176	6.70354
PRTG	5.26242	5.49894	5.69277	5.89555	6.29499	5.36957	5.64035	5.86331	6.03626	6.22459
SERPINA9	0.927432	1.23862	1.59129	2.18084	2.95357	0.906975	1.20908	1.42964	1.75612	2.21964
TNFRSF10A	1.93318	2.10523	2.31407	2.54318	2.666	1.96715	2.24081	2.3647	2.59536	2.74924
TNFSF13B	4.82372	5.03302	5.15987	5.53493	5.89383	4.90906	5.10333	5.32231	5.51207	6.06191
VCAN	1.06178	1.30761	1.49788	1.71597	2.1002	1.01343	1.31972	1.52477	1.71714	1.93392

## Sheet: Fig. 2b
			Low ARR Percientiles					High ARR Percientiles
	5th	25th	50th	75th	95th	5th	25th	50th	75th	95th
APLP1	6.30828	6.97781	7.43207	7.85499	8.38433	6.03966	7.23695	7.45018	7.71367	8.20185
CCL20	5.36071	5.98048	6.5968	7.17556	8.09143	5.00664	5.60122	6.08993	6.8578	8.05528
CD6	5.30107	5.79995	6.17611	6.42026	6.77543	5.35608	5.56234	5.94369	6.29959	6.71885
CDCP1	3.38098	3.77909	4.05951	4.41569	5.01553	3.48177	3.82505	4.08403	4.20708	4.3333
COL4A1	6.04636	6.67506	7.0143	7.43023	8.05251	6.5208	6.81613	7.16613	7.58737	7.81
CNTN2	4.22357	4.65135	4.89335	5.27859	6.03	4.31088	4.72775	4.84587	4.97594	5.30463
CXCL13	8.30326	8.66521	8.95311	9.28366	9.87388	8.77552	9.07095	9.22124	9.48816	9.81708
CXCL9	6.80542	7.41655	7.88598	8.59439	9.93864	6.41815	7.04931	7.77842	8.14402	9.13914
FLRT2	4.76824	5.04966	5.21302	5.37252	5.66545	4.8287	4.94306	5.1145	5.39448	5.74062
GH	5.10274	6.53751	7.86368	10.0112	11.016	5.62091	8.15231	9.10459	10.4173	11.3246
IL-12B	6.04946	6.89142	7.32718	7.73281	8.24434	4.56439	7.27508	7.7791	7.95807	8.01784
MOG	3.82762	4.2991	4.58966	4.81348	5.47063	4.14154	4.42807	4.59311	4.94723	5.11649
NEFL	3.3685	3.87611	4.23102	4.65611	5.7675	3.95828	4.38643	4.77116	6.28494	7.04153
OPG	10.0466	10.3834	10.6308	10.8731	11.3004	10.0359	10.3856	10.5119	10.6159	10.9782
OPN	6.45991	7.25594	7.67706	8.10461	8.61888	6.9307	7.62528	7.82835	8.20549	8.44934
PRTG	6.8121	7.00898	7.17128	7.352	7.60572	6.87235	7.03607	7.13114	7.26449	7.51406
SERPINA9	1.86938	2.57352	2.98175	3.47482	4.08804	1.83096	2.53932	3.04704	3.57135	3.98243
TNFRSF10A	3.33489	3.5238	3.68731	3.95207	4.24613	3.3937	3.56649	3.68758	3.70787	4.0871
TNFSF13B	7.25636	7.50959	7.73978	7.95843	8.21681	6.8546	7.59284	7.8669	8.1474	8.34043
VCAN	4.27216	4.63757	4.92903	5.14405	5.53948	4.46811	4.56572	4.90894	5.22424	5.38723

## Sheet: Fig. 3
	Gd Corr. Sp. rho	Gd Corr. Sp. p-val	Gd Clas. St. t stat	Gd Clas. St. t p-val	Clin. Rel. St. t stat	Clin. Rel. St. t p-val	Ann. Rel. Rate St. t stat	Ann. Rel. Rate St. t p-val
APLP1	0.0708121	0.114144	3.06408	0.00230194	-0.18663	0.852261	-0.389105	0.697643
CCL20	-0.091958	0.0418819	-1.59317	0.111771	1.93727	0.0552764	-1.14671	0.253006
CD6	-0.0126519	0.779971	0.80573	0.420791	-0.102115	0.918851	-0.982123	0.327343
CDCP1	-0.126593	0.00500974	-2.3726	0.0180503	2.44505	0.0160702	-0.89543	0.37174
COL4A1	-0.0698953	0.121931	0.748658	0.454423	-1.10075	0.273227	0.878142	0.381024
CNTN2	-0.0242333	0.592557	-0.522006	0.601903	-0.213395	0.831381	-0.944065	0.346381
CXCL13	0.0867755	0.0561712	1.38395	0.167012	0.49428	0.622012	1.58593	0.11451
CXCL9	-0.119033	0.00835024	-1.98983	0.0471667	0.89694	0.37171	-1.38594	0.167462
FLRT2	-0.0261405	0.564561	1.59062	0.112346	2.76404	0.00661803	-0.150484	0.88055
GH	-0.0439697	0.332396	-0.326812	0.743951	-2.90615	0.00437736	1.62864	0.105119
IL-12B	-0.101883	0.0241096	-1.22194	0.222321	0.0131055	0.989567	-0.267169	0.789642
MOG	0.23381	1.60154e-07	4.82197	1.90117e-06	0.52567	0.600096	0.548077	0.58431
NEFL	0.515473	3.30555e-34	9.49422	1.0305e-19	4.20665	5.02454e-05	3.4168	0.000785112
OPG	-0.0990166	0.0284072	-0.766712	0.443623	0.0143695	0.988561	-1.2833	0.20102
OPN	0.000498796	0.991213	1.14462	0.252929	0.137135	0.891152	0.786813	0.432415
PRTG	-0.0287934	0.525711	0.811966	0.417208	2.05773	0.0418002	-0.291434	0.771053
SERPINA9	-0.0353551	0.434883	-1.07663	0.282177	-2.84114	0.00528323	-0.0608747	0.951525
TNFRSF10A	-0.0313625	0.489431	-1.39471	0.16374	1.81536	0.0720292	-0.674992	0.500537
TNFSF13B	-0.0997665	0.0272235	-0.771395	0.440846	1.12647	0.262194	0.619958	0.536061
VCAN	0.0397051	0.376119	2.58835	0.00992603	-0.199553	0.842163	0.0837759	0.933325

## Sheet: Fig. 4
gd_regr	gd_clas	crs_clas	arr_clas
NEFL (0.232 +/- 0.029)	NEFL (0.793 +/- 0.015)	NEFL (0.748 +/- 0.034)	NEFL (0.778 +/- 0.043)
GH (0.248 +/- 0.029)	CNTN2 (0.800 +/- 0.015)	SERPINA9 (0.824 +/- 0.028)	OPG (0.789 +/- 0.041)
IL-12B (0.267 +/- 0.029)	TNFRSF10A (0.804 +/- 0.015)	TNFSF13B (0.838 +/- 0.027)	CD6 (0.796 +/- 0.041)
CNTN2 (0.274 +/- 0.029)	CXCL13 (0.807 +/- 0.015)	FLRT2 (0.842 +/- 0.027)	COL4A1 (0.797 +/- 0.039)
MOG (0.278 +/- 0.029)	TNFSF13B (0.810 +/- 0.015)	CXCL13 (0.843 +/- 0.026)	CNTN2 (0.796 +/- 0.041)
TNFSF13B (0.281 +/- 0.029)	OPN (0.811 +/- 0.015)	PRTG (0.842 +/- 0.026)	CDCP1 (0.796 +/- 0.041)
CCL20 (0.282 +/- 0.028)	OPG (0.811 +/- 0.015)	VCAN (0.842 +/- 0.026)	PRTG (0.795 +/- 0.041)
TNFRSF10A (0.282 +/- 0.028)	MOG (0.811 +/- 0.015)	CNTN2 (0.841 +/- 0.026)	FLRT2 (0.793 +/- 0.041)
FLRT2 (0.281 +/- 0.028)	FLRT2 (0.810 +/- 0.015)	GH (0.840 +/- 0.029)	MOG (0.791 +/- 0.041)
CD6 (0.281 +/- 0.028)	PRTG (0.809 +/- 0.015)	TNFRSF10A (0.839 +/- 0.029)	TNFRSF10A (0.789 +/- 0.041)
PRTG (0.280 +/- 0.028)	CD6 (0.808 +/- 0.015)	APLP1 (0.838 +/- 0.029)	TNFSF13B (0.787 +/- 0.040)
OPG (0.279 +/- 0.028)	COL4A1 (0.807 +/- 0.015)	OPN (0.834 +/- 0.029)	VCAN (0.784 +/- 0.040)
CDCP1 (0.278 +/- 0.028)	GH (0.805 +/- 0.015)	MOG (0.830 +/- 0.030)	APLP1 (0.780 +/- 0.041)
OPN (0.276 +/- 0.028)	CDCP1 (0.804 +/- 0.015)	COL4A1 (0.827 +/- 0.030)	OPN (0.777 +/- 0.040)
COL4A1 (0.275 +/- 0.028)	CCL20 (0.803 +/- 0.015)	CD6 (0.808 +/- 0.034)	CXCL13 (0.764 +/- 0.042)
APLP1 (0.273 +/- 0.029)	IL-12B (0.802 +/- 0.015)	OPG (0.806 +/- 0.034)	CXCL9 (0.735 +/- 0.048)
VCAN (0.273 +/- 0.029)	SERPINA9 (0.800 +/- 0.015)	CXCL9 (0.804 +/- 0.034)	GH (0.704 +/- 0.051)
CXCL13 (0.271 +/- 0.029)	CXCL9 (0.798 +/- 0.015)	IL-12B (0.801 +/- 0.034)	IL-12B (0.685 +/- 0.052)
SERPINA9 (0.268 +/- 0.029)	VCAN (0.795 +/- 0.015)	CDCP1 (0.796 +/- 0.035)	SERPINA9 (0.669 +/- 0.052)
CXCL9 (0.265 +/- 0.029)	APLP1 (0.794 +/- 0.015)	CCL20 (0.788 +/- 0.035)	CCL20 (0.643 +/- 0.052)

## Sheet: Fig. 5 (left)
			Heat map						Best Fit				Feature Importance
	0	1	2	3	4	5+		Bin edges	Best Fit Line	RMSE			Protein	Importance
0	0	0	0	0	0	0	0. , 0. , 0. , 0. , 0. , 0	-0.5	-2.39203	2.19634		1	cntn2	0.0155101
1	0.240998	0.171234	0.12938	0.0161423	0.0114447	0.00223787		0.5	-0.367243			2	gh	0.163652
2	0.0467736	0.0803484	0.169534	0.0638365	0.0174998	0.00724453		1.5	1.65754			3	il-12b	0.058097
3	0	0.0078628	0.0181449	0.00457655	0.00401204	0.00649185		2.5	3.68233			4	mog	0.0196179
4	0	0.00091397	0.000793	0	0.00053091	0		3.5	5.70711			5	nefl	0.73215
5+	0	0	0	0	0	0		4.5	7.7319			6	tnfsf13b	0.0109731
								5.5	9.75668

## Sheet: Fig. 5 (center left)
				Receiver Oerator Characteristic Curves							Feature Importance
	GFS Proteins			NEFL Only			All But NEFL				Protein	Importance
False Pos.	True Pos. Mean	True Pos. StDv	False Pos.	True Pos. Mean	True Pos. StDv	False Pos.	True Pos. Mean	True Pos. StDv		1	cntn2	0.0419686
0	0	0	0	0	0	0	0	0		2	cxcl13	0.00354239
0	0.32793	0.0578335	0	0.261721	0.0979267	0	0.0604233	0.0520413		3	nefl	0.911708
0.05	0.430882	0.0928247	0.05	0.403454	0.079854	0.05	0.14631	0.0706848		4	tnfrsf10a	0.0308581
0.1	0.536442	0.0785336	0.1	0.507716	0.0775492	0.1	0.240061	0.0831128		5	tnfsf13b	0.0119228
0.15	0.612833	0.080908	0.15	0.58345	0.07711	0.15	0.323331	0.0845603
0.2	0.680403	0.0743133	0.2	0.650684	0.0750068	0.2	0.395115	0.0799221
0.25	0.730278	0.0538526	0.25	0.705559	0.0604369	0.25	0.456329	0.0779521
0.3	0.758493	0.0449045	0.3	0.739975	0.0487104	0.3	0.507174	0.0764364
0.35	0.783534	0.0469692	0.35	0.766399	0.0438736	0.35	0.554684	0.0732728
0.4	0.809632	0.0499273	0.4	0.790319	0.0426884	0.4	0.600942	0.0687307
0.45	0.837775	0.0501911	0.45	0.812019	0.0438698	0.45	0.64213	0.0668253
0.5	0.870545	0.0492078	0.5	0.842205	0.0479338	0.5	0.684803	0.0644032
0.55	0.896383	0.0455596	0.55	0.869706	0.0470402	0.55	0.717306	0.0614594
0.6	0.92161	0.0365636	0.6	0.898639	0.0394443	0.6	0.751851	0.0579557
0.65	0.939702	0.0278057	0.65	0.921329	0.0327238	0.65	0.784298	0.0540417
0.7	0.950835	0.0217167	0.7	0.940501	0.0262677	0.7	0.818861	0.0518837
0.75	0.959831	0.0178087	0.75	0.955541	0.0217612	0.75	0.854762	0.0511336
0.8	0.96652	0.0156109	0.8	0.966875	0.0173317	0.8	0.889781	0.047891
0.85	0.972617	0.0139198	0.85	0.973893	0.0139515	0.85	0.922259	0.0406154
0.9	0.978808	0.012857	0.9	0.979455	0.0122444	0.9	0.951684	0.0330176
0.95	0.987411	0.0106944	0.95	0.986269	0.0107191	0.95	0.977454	0.0221711
1	1	0	1	1	0	1	1	0

## Sheet: Fig. 5 (center right)
				Receiver Oerator Characteristic Curves							Feature Importance
	GFS Proteins			NEFL Only			All But NEFL				Protein	Importance
False Pos.	True Pos. Mean	True Pos. StDv	False Pos.	True Pos. Mean	True Pos. StDv	False Pos.	True Pos. Mean	True Pos. StDv		1	flrt2	0.0427617
0	0	0	0	0	0	0	0	0		2	nefl	0.62638
0	0.473032	0.124239	0	0.306038	0.148003	0	0.187774	0.123948		3	serpina9	0.288719
0.05	0.531622	0.130263	0.05	0.410117	0.184407	0.05	0.212185	0.128061		4	tnfsf13b	0.0421396
0.1	0.612297	0.135696	0.1	0.54241	0.173259	0.1	0.307798	0.137151
0.15	0.681892	0.12454	0.15	0.633694	0.132444	0.15	0.377283	0.139425
0.2	0.732644	0.107886	0.2	0.685075	0.106965	0.2	0.438773	0.138412
0.25	0.768729	0.095859	0.25	0.714432	0.0966479	0.25	0.489283	0.133125
0.3	0.795621	0.0932111	0.3	0.734458	0.0914965	0.3	0.528455	0.131288
0.35	0.823596	0.0892622	0.35	0.752376	0.0880641	0.35	0.566699	0.128809
0.4	0.850226	0.0848237	0.4	0.767549	0.0860359	0.4	0.610995	0.126653
0.45	0.872961	0.0783321	0.45	0.783395	0.082096	0.45	0.645213	0.122255
0.5	0.897165	0.0721042	0.5	0.798835	0.0775865	0.5	0.690686	0.117507
0.55	0.911171	0.0676287	0.55	0.808584	0.0762054	0.55	0.720445	0.11664
0.6	0.928377	0.0627039	0.6	0.81917	0.0747211	0.6	0.764235	0.115157
0.65	0.943403	0.0577785	0.65	0.827917	0.0728771	0.65	0.806616	0.112749
0.7	0.958424	0.052426	0.7	0.836773	0.071761	0.7	0.847542	0.107328
0.75	0.970669	0.045941	0.75	0.844842	0.071489	0.75	0.889478	0.0932653
0.8	0.980675	0.0384811	0.8	0.855396	0.0703331	0.8	0.924321	0.0785335
0.85	0.989173	0.0295764	0.85	0.868634	0.0695222	0.85	0.952644	0.0642091
0.9	0.995428	0.0191679	0.9	0.885894	0.0700553	0.9	0.974839	0.0458779
0.95	0.999046	0.00946728	0.95	0.92428	0.0700154	0.95	0.991614	0.0272746
1	1	0	1	1	0	1	1	0

## Sheet: Fig. 5 (right)
				Receiver Oerator Characteristic Curves							Feature Importance
	GFS Proteins			NEFL Only			All But NEFL				Protein	Importance
False Pos.	True Pos. Mean	True Pos. StDv	False Pos.	True Pos. Mean	True Pos. StDv	False Pos.	True Pos. Mean	True Pos. StDv		1	cd6	0.156514
0	0	0	0	0	0	0	0	0		2	nefl	0.707709
0	0.0709742	0.135348	0	0.078419	0.142291	0	0.1113	0.14544		3	opg	0.135776
0.05	0.291385	0.195133	0.05	0.295532	0.19131	0.05	0.151428	0.15042
0.1	0.439597	0.201516	0.1	0.440136	0.198847	0.1	0.214102	0.159865
0.15	0.547627	0.195414	0.15	0.526334	0.194109	0.15	0.270053	0.16961
0.2	0.630823	0.188209	0.2	0.595703	0.188184	0.2	0.348335	0.183036
0.25	0.691998	0.186122	0.25	0.640062	0.179811	0.25	0.421761	0.173383
0.3	0.749433	0.170911	0.3	0.676223	0.172582	0.3	0.461574	0.172021
0.35	0.79728	0.153608	0.35	0.707785	0.169483	0.35	0.52465	0.15939
0.4	0.840024	0.13798	0.4	0.744908	0.165547	0.4	0.575534	0.155535
0.45	0.87399	0.125583	0.45	0.781813	0.1596	0.45	0.607001	0.157672
0.5	0.902845	0.106218	0.5	0.843513	0.144068	0.5	0.672716	0.14416
0.55	0.916192	0.0987996	0.55	0.891272	0.122085	0.55	0.694719	0.141493
0.6	0.923905	0.0966304	0.6	0.927276	0.0998671	0.6	0.736712	0.137177
0.65	0.931751	0.0940138	0.65	0.952336	0.0858465	0.65	0.759736	0.133911
0.7	0.944913	0.0888835	0.7	0.979872	0.0611175	0.7	0.796973	0.127717
0.75	0.963014	0.0774205	0.75	0.996422	0.0259454	0.75	0.845909	0.11455
0.8	0.984182	0.0536145	0.8	0.9996	0.00893532	0.8	0.877317	0.108132
0.85	0.995462	0.0288831	0.85	0.9997	0.00670149	0.85	0.898343	0.102635
0.9	0.9998	0.00632139	0.9	0.9998	0.00446766	0.9	0.912523	0.0983817
0.95	1	0	0.95	0.9999	0.00223383	0.95	0.926105	0.0944107
1	1	0	1	1	0	1	1	0
